# Supplementary material for: A Healthful Plant-Based Diet Is Associated with Lower Odds of Nonalcoholic Fatty Liver Disease
Source: Nutrients. 2022 Oct 2;14(19):4099. doi: 10.3390/nu14194099 (PMC9572274; doi:10.3390/nu14194099)
Supplement: Supplementary file 1 [file nutrients-14-04099-s001.zip]

Archive with 1 entries (1 files):
- nutrients-1887808-supplementary.pdf
